# Supplementary material for: Subcontinental heat wave triggers terrestrial and marine, multi-taxa responses
Source: Sci Rep. 2018 Aug 30;8:13094. doi: 10.1038/s41598-018-31236-5 (PMC6117366; doi:10.1038/s41598-018-31236-5)
Supplement: Supplementary file 2 — Dataset 1 [file 41598_2018_31236_MOESM2_ESM.xlsx]

## Sheet: Data
														Pre	Post	Pre	Post	Pre	Post
Source	Published	Quantitative	Marine-Terrestrial	Ecosystem Type	Latitude	Study Location-Local Name	Trophic Group	Lifeform	Taxon	Contrast	Experimental Unit	Measurement	Measurement Units	N	N	SD	SD	Mean	Mean	Data Structure	Description
Cannell et al 2011	yes	yes	Marine	All marine	32.3S	Penguin Island	Consumer	Seabird (Penguin)	Eudyptula minor	Time Series	breeding colony	Breeding success	fledglings produced per pair	5	2	7.53658	14.425	65	41.8	Autumn 2011	Annual measurement of nest fledging success at single marine bird colony
Depczynski et al. 2013	yes	yes	Marine	Coral Reef	21.5S	Ningaloo	Producer	Coral	Acropora and Montipora assemblages	Time Series	image points	percent cover	percent cover	450	450	4	0.5	54	3	Time series	Four time points tracking extensive coral mortality (1-6% survival) at Ningaloo Reef World Heritage Park.
Byrne et al 2015	yes	yes	Terrestrial	All terrestrial	31.0-33.0S	Swan Coastal Plain	Consumer	Land Bird (Black Cockatoo)	Calyptorhynchus latirostris	Pre-Post	roost site	counts at roost sites	Counts at roost sites	49	49	183.214	120.019	109.939	66.551	Autumn 2010 vs Autumn 2011	Counts of endangered species at roost sites conducted annually
Fontaine	no	yes	Terrestrial	Woodland	31.4-32.4S	Swan Coastal Plain	Producer	Woodland tree	Banksia attenuata	Pre-Post	plot	mortality	death in 2011	16	16	6.37505	23.2726	-6.13447	-29.4413	Autumn 2011 mortality vs prior mortality	Comparison of tree mortality from 2011 relative to pre-2011 mortality rates
Fontaine	no	yes	Terrestrial	Woodland	31.4-32.4S	Swan Coastal Plain	Producer	Woodland tree	Banksia ilicifolia	Pre-Post	plot	mortality	death in 2011	7	7	5.22319	40.2436	-2.97619	-43.4524	Autumn 2011 mortality vs prior mortality	Comparison of tree mortality from 2011 relative to pre-2011 mortality rates
Fontaine	no	yes	Terrestrial	Woodland	31.4-32.4S	Swan Coastal Plain	Producer	Woodland tree	Banksia menziesii	Pre-Post	plot	mortality	death in 2011	14	14	5.8921	16.41	-5.01495	-13.6446	Autumn 2011 mortality vs prior mortality	Comparison of tree mortality from 2011 relative to pre-2011 mortality rates
Enright & Fontaine	no	yes	Terrestrial	Shrubland	29.6S	Eneabba Sandplain	Producer	Subshrub	Beaufortia elegans	Pre-Post	plot	mortality	mortality of plants inside 20x20m plots	23	20	5.98643	6.36182	-3.58239	-6.37005	spring 2011 vs spring 2013	Mortality of tagged plants monitored annually from 2008
Enright & Fontaine	no	yes	Terrestrial	Shrubland	29.6S	Eneabba Sandplain	Producer	Subshrub	Eremaea beaufortiodes	Pre-Post	plot	mortality	mortality of plants inside 20x20m plots	18	16	1.47314	3.03986	-0.347222	-2.33333	spring 2011 vs spring 2014	Mortality of tagged plants monitored annually from 2008
Enright & Fontaine	no	yes	Terrestrial	Shrubland	29.6S	Eneabba Sandplain	Producer	Subshrub	Leptospermum spinescens	Pre-Post	plot	mortality	mortality of plants inside 20x20m plots	18	18	3.47028	5.63113	-1.19782	-3.56261	spring 2011 vs spring 2015	Mortality of tagged plants monitored annually from 2008
Enright & Fontaine	no	yes	Terrestrial	Shrubland	29.6S	Eneabba Sandplain	Producer	Tree	Banksia attenuata	Pre-Post	plot	mortality	mortality of plants inside 20x20m plots	15	14	4.90569	12.1285	-5.39136	-15.6878	spring 2011 vs spring 2011	Mortality of tagged plants monitored annually from 2008
Enright & Fontaine	no	yes	Terrestrial	Shrubland	29.6S	Eneabba Sandplain	Producer	Tree	Banksia hookeriana	Pre-Post	plot	mortality	mortality of plants inside 20x20m plots	11	9	14.7594	26.4292	-10.5556	-35.4327	spring 2011 vs spring 2012	Mortality of tagged plants monitored annually from 2008
Matusick et al 2013	yes	yes	Terrestrial	Forest	32.2-32.7S	Darling Range	Producer	Forest	Allocasuarina fraseriana	Space-for-Time	plot	mortality	death in 2011	4	6	0	47.219	0	-52.2222	Autumn 2011	Canopy tree mortality in impacted vs unimpacted sites
Matusick et al 2013	yes	yes	Terrestrial	Forest	32.2-32.7S	Darling Range	Producer	Forest	Corymbia calophylla	Space-for-Time	plot	mortality	death in 2011	11	10	11.3067	41.6416	-3.40909	-40.9167	Autumn 2011	Canopy tree mortality in impacted vs unimpacted sites
Matusick et al 2013	yes	yes	Terrestrial	Forest	32.2-32.7S	Darling Range	Producer	Forest	Eucalyptus marginata	Space-for-Time	plot	mortality	death in 2011	12	12	1.94998	24.3283	-0.709877	-56.8658	Autumn 2011	Canopy tree mortality in impacted vs unimpacted sites
Challis et al. 2016	yes	yes	Terrestrial	Woodland	32.0S	Swan Coastal Plain	Producer	Woodland tree	Allocasuarina fraseriana	Pre-Post	plot	mortality	annualised % decline in tree density (negative=increase)	3	2	1.7	1	1.8	-7	two well spaced surveys (control) in one site and one post impact survey in a nearby site	two well spaced surveys (control) in one site and one post impact survey in a nearby site
Challis et al. 2016	yes	yes	Terrestrial	Woodland	32.0S	Swan Coastal Plain	Producer	Woodland tree	Banksia attenuata	Pre-Post	plot	mortality	annualised % decline in tree density	2	2	1.2	22	-1.3	-59	two well spaced surveys (control) in one site and one post impact survey in a nearby site	two well spaced surveys (control) in one site and one post impact survey in a nearby site
Challis et al. 2016	yes	yes	Terrestrial	Woodland	32.0S	Swan Coastal Plain	Producer	Woodland tree	Banksia menziesii	Pre-Post	plot	mortality	annualised % decline in tree density	2	2	0.8	6	-0.2	-71	two well spaced surveys (control) in one site and one post impact survey in a nearby site	two well spaced surveys (control) in one site and one post impact survey in a nearby site
Challis et al. 2016	yes	yes	Terrestrial	Woodland	32.0S	Swan Coastal Plain	Producer	Woodland tree	Eucalyptus marginata	Pre-Post	plot	mortality	annualised % decline in tree density (negative=increase)	3	2	1.2	0	1.9	0	two well spaced surveys (control) in one site and one post impact survey in a nearby site	two well spaced surveys (control) in one site and one post impact survey in a nearby site
Challis et al. 2016	yes	yes	Terrestrial	Woodland	32.0S	Swan Coastal Plain	Producer	Wooland tree	Corymbia calophylla	Pre-Post	plot	mortality	annualised % decline in tree density (negative=increase)	3	1	8.7	0	6.1	0	two well spaced surveys (control) in one site and one post impact survey in a nearby site	two well spaced surveys (control) in one site and one post impact survey in a nearby site
Challis et al. 2016	Yes	yes	Terrestrial	Woodland	32.0S	Swan Coastal Plain	Producer	Wooland tree	Eucalyptus gomphocephala	Pre-Post	plot	mortality	annualised % decline in tree density (negative=increase)	3	2	1.5	7	3	-5	two well spaced surveys (control) in one site and one post impact survey in a nearby site	two well spaced surveys (control) in one site and one post impact survey in a nearby site
Moore et al 2012	yes	yes	Marine	Coral Reef	20.5S	Barrow Island	Producer	Coral	Acroporidae,Faviidae,Pocilliporidae,Poritidae	Pre-Post	transects	coral cover change	percent cover of coral	12	12	0	8.66025	0	-9	Pre-Post	Cover change compared against previous year
Moore et al 2012	yes	yes	Marine	Coral Reef	20.9S	Barrow Shoals	Producer	Coral	Acroporidae,Faviidae,Pocilliporidae,Poritidae	Pre-Post	transects	coral cover change	percent cover of coral	8	8	0	4.94975	0	-1	Pre-Post	Cover change compared against previous year
Moore et al 2012	yes	yes	Marine	Coral Reef	20.6S	Montebello-Barrow Lowendal	Producer	Coral	Acroporidae,Faviidae,Pocilliporidae,Poritidae	Pre-Post	transects	coral cover change	percent cover of coral	20	20	0	5.59017	0	0.5	Pre-Post	Cover change compared against previous year
Moore et al 2012	yes	yes	Marine	Coral Reef	20.4S	Montebello-Barrow North	Producer	Coral	Acroporidae,Faviidae,Pocilliporidae,Poritidae	Pre-Post	transects	coral cover change	percent cover of coral	16	16	0	7	0	-3	Pre-Post	Cover change compared against previous year
Moore et al 2012	yes	yes	Marine	Coral Reef	23.1S	Ningaloo Coral Bay	Producer	Coral	Acroporidae,Faviidae,Pocilliporidae,Poritidae	Pre-Post	transects	coral cover change	percent cover of coral	12	12	0	6.06218	0	-0.75	Pre-Post	Cover change compared against previous year
Moore et al 2012	yes	yes	Marine	Coral Reef	21.8-22.4S	Ningaloo Gulf	Producer	Coral	Acroporidae,Faviidae,Pocilliporidae,Poritidae	Pre-Post	transects	coral cover change	percent cover of coral	12	12	0	20.7846	0	-20	Pre-Post	Cover change compared against previous year
Moore et al 2012	yes	yes	Marine	Coral Reef	21.8S	Ningaloo North	Producer	Coral	Acroporidae,Faviidae,Pocilliporidae,Poritidae	Pre-Post	transects	coral cover change	percent cover of coral	18	18	0	10.6066	0	-3.25	Pre-Post	Cover change compared against previous year
Moore et al 2012	yes	yes	Marine	Coral Reef	22.5S	Ningaloo south	Producer	Coral	Acroporidae,Faviidae,Pocilliporidae,Poritidae	Pre-Post	transects	coral cover change	percent cover of coral	9	9	0	16.5	0	-15	Pre-Post	Cover change compared against previous year
Moore et al 2012	yes	yes	Marine	Coral Reef	32.0S	Perth	Producer	Coral	Acroporidae,Faviidae,Pocilliporidae,Poritidae	Pre-Post	transects	coral cover change	percent cover of coral	12	12	0	21.6506	0	-6.75	Pre-Post	Cover change compared against previous year
Seaton et al 2015	yes	yes	Terrestrial	Forest	32.2-32.7S	Darling Range	Consumer	Wood Boring Beetle	Phoracantha semipunctata	Space-for-Time	plot	sapwood percent damage	space for time	20	20	0	16.6291	0	19.053	Autumn 2011	Outbreak of beetles assessed by extent of galleries in sapwood
Smale and Wernberg 2013	yes	yes	Marine	Nearshore Benthic	30.3S	Jurien	Producer	Seaweed	Scytothalia dorycarpa	Time Series	quadrat	percent cover	cover	6	6	3	0	11	0	Time series	Cover change compared against previous year
Smale and Wernberg 2013	yes	yes	Marine	Nearshore Benthic	30.3S	Jurien	Producer	Seaweed	Scytothalia dorycarpa	Time Series	transects	percent cover	cover	40	30	5	0	22	0	Time series	Cover change compared against previous year
Thomson et al 2015	yes	yes	Marine	Nearshore Benthic	26.2S	Shark Bay	Producer	Seagrass	Amphibolis antarctica	Time Series	quadrat	percent cover	percent cover	113	113	38.2685	24.4493	62.8	13.1	Time series	Prior surveys 2007 and 2009 with 2011 follow-up of quadrat percent cover.
Wernberg et al. 2013	yes	yes	Marine	Nearshore Benthic	30.3S	Jurien	Producer	Encusting coralline algae	Coraliinales	Time Series	quadrat	percent cover	cover reduction	18	18	6	0	34	15	Time series	Pre-existing plot network re-measured after heatwave event (Nov 2010 to Nov 2011)
Wernberg et al. 2013	yes	yes	Marine	Nearshore Benthic	30.3S	Jurien	Producer	Kelp	Ecklonia radiata	Time Series	quadrat	percent cover	cover reduction	18	18	5	3	80	55	Time series	Pre-existing plot network re-measured after heatwave event (Nov 2010 to Nov 2011)
Wernberg et al. 2013	yes	yes	Marine	Nearshore Benthic	30.3S	Jurien	Producer	macroalgae canopy	Laminariales and Fucales	Time Series	quadrat	percent cover	cover reduction	18	18	0	5	85	55	Time series	Pre-existing plot network re-measured after heatwave event (Nov 2010 to Nov 2011)
Wernberg et al. 2013	yes	yes	Marine	Nearshore Benthic	30.3S	Jurien	Consumer	Fish	Chaetodon assarius	Time Series	quadrat	range extension (km)	Range extension	9	9	0	5	0	10	Time series	Pre-existing plot network re-measured after heatwave event (Nov 2010 to Nov 2011)
Wernberg et al. 2013	yes	yes	Marine	Nearshore Benthic	30.3S	Jurien	Consumer	Fish	Labracinus lineatus	Time Series	quadrat	range extension (km)	Range extension	9	9	0	0.2	0	1.8	Time series	Pre-existing plot network re-measured after heatwave event (Nov 2010 to Nov 2011)
Wernberg et al. 2013	yes	yes	Marine	Nearshore Benthic	30.3S	Jurien	Consumer	Fish	Parma occidentalis	Time Series	quadrat	range extension (km)	Range extension	9	9	0	8	0.5	15	Time series	Pre-existing plot network re-measured after heatwave event (Nov 2010 to Nov 2011)
Pearce et al 2011	yes	no	Marine	Nearshore Benthic	25.9S	Shark Bay	Consumer	Shellfish	Amusium balloti	NA	NA	abundance	NA	NA	NA	NA	NA	NA	NA	NA	reduced recruitment
Pearce et al 2011	yes	no	Marine	Nearshore Benthic	27.7S	Kalbarri	Consumer	Shellfish	Haliotis roei	NA	NA	abundance	NA	NA	NA	NA	NA	NA	NA	NA	mortality
Pearce et al 2011	yes	no	Marine	Nearshore Benthic	28.8-29.9S	Abrolhols, Leeman	Consumer	Crustacean	Panulirus cygnus	NA	NA	abundance	NA	NA	NA	NA	NA	NA	NA	NA	mortality
Pearce et al 2011	yes	no	Marine	Nearshore Benthic	22S	Exmouth Gulf	Consumer	Crustacean	Portunus pelagicus	NA	NA	abundance	NA	NA	NA	NA	NA	NA	NA	NA	reduced recruitment
Pearce et al 2011	yes	no	Marine	Nearshore Benthic	32S	Rottnest Island	Consumer	Tropical fish	Abudefduf sexfasciatus, A. vaigiensis	NA	NA	abundance	NA	NA	NA	NA	NA	NA	NA	NA	elevated recruitment
Thomson et al 2015	yes	no	Marine	Nearshore Benthic	25.8S	Shark Bay	Consumer	Seaturtle	Chelonia mydas	Time Series	video, photo	body condition	Ordinal scale							Time series	visual assessment of body condition over 10 year period
